# Supplementary material for: n-Butanol production by Rhodopseudomonas palustris TIE-1
Source: Commun Biol. 2021 Nov 3;4:1257. doi: 10.1038/s42003-021-02781-z (PMC8566592; doi:10.1038/s42003-021-02781-z)
Supplement: Supplementary file 3 — Supplementary Data 1 - Source data [file 42003_2021_2781_MOESM3_ESM.xlsx]

## Sheet: Butanol
	Original data
	Ac+N	Ac-N	3Hy+N	3Hy-N	H2+N	H2-N	Fe+N	Fe-N
WT020	2.23764	1.47827	1.66157	2.63875	0.955518	2.22007	0.365347	0.373805
	2.19491	2.48988	0.972086	1.55939	2.20146	2.35118	0.322651	0.268859
	2.35087	1.59616	1.56221	2.58008	1.21589	2.36817	0.21155	0.264894
WT046	1.58796	1.10328	2.09425	2.84618	1.38423	1.8465	0.3111	0.211191
	1.5586	0.889123	2.14278	2.46313	1.58274	2.12351	0.227439	0.273804
	0.737333	1.5586	2.27752	2.6187	2.89189	2.13071	0.30436	0.176244
Nif020	2.37354	1.72517	3.33924	2.68364	3.04725	2.61795	0.654019	0.735186
	3.17079	2.56203	3.60179	2.32154	1.97653	3.49018	0.778642	0.787139
	2.73074	2.23537	3.8637	3.33126	2.06358	3.16196	0.69333	0.833917
Nif046	5.58443	2.17995	6.32777	2.46961	3.49666	2.16408	0.509226	0.518196
	2.43299	3.09484	5.26251	1.17264	3.15183	2.69998	0.531379	0.489544
	3.17146	2.82565	3.35329	2.40664	3.41943		0.601243	0.703424
Gly020	0.166812	0.282211		0.945389	0.306138	0.28872
	0.136615	0.162602	1.18706	0.629158	0.320333	0.281326
	0.0857122	0.116984	1.24743	1.07379	0.212039	0.321293
Gly046				0.713836		0.222418
				0.542268		0.270873
				0.739662		0.213335
PHB020		0.322213	0.804003	0.367053	0.201854	0.19894
	0.686885	0.293879	0.65135	0.480152	0.070608	0.135511
	0.661593	0.227471	0.577765	0.261572	0.326446	0.254342

## Sheet: Productivity
	Original data
	Ac+N	Ac-N	3Hy+N	3Hy-N	H2+N	H2-N	Fe+N	Fe-N
WT020	0.0024158	0.00159598	0.00179387	0.00284885	0.0010316	0.00239684	0.000394436	0.000403568
	0.00236967	0.00268813	0.00104949	0.00168355	0.00237674	0.00253839	0.000348341	0.000290266
	0.00253805	0.00172325	0.0016866	0.00278551	0.00131271	0.00255673	0.000228395	0.000285985
WT046	0.00171439	0.00119112	0.002261	0.0030728	0.00149444	0.00199353	0.00033587	0.000228006
	0.0016827	0.000959917	0.00231339	0.00265925	0.00170876	0.00229258	0.000245549	0.000295605
	0.000796041	0.0016827	0.00245886	0.00282721	0.00312215	0.00230036	0.000328594	0.000190276
Nif020	0.00256253	0.00186253	0.00360512	0.00289731	0.00328988	0.0028264	0.000706093	0.000793723
	0.00342326	0.00276602	0.00388857	0.00250639	0.00213391	0.00376808	0.000840639	0.000849813
	0.00294816	0.00241336	0.00417134	0.0035965	0.00222789	0.00341372	0.000748535	0.000900315
Nif046	0.00602907	0.00235353	0.0068316	0.00266625	0.00377507	0.00233639	0.000549772	0.000559456
	0.00262671	0.00334125	0.00568152	0.00126601	0.00340278	0.00291496	0.000573688	0.000528523
	0.00342398	0.00305064	0.00362028	0.00259826	0.0036917		0.000649115	0.000759432
Gly020	0.000180094	0.000304681		0.00102066	0.000330513	0.000311709
	0.000147493	0.000175549	0.00128158	0.000679253	0.000345838	0.000303726
	9.25368e-05	0.000126298	0.00134675	0.00115929	0.000228922	0.000346875
Gly046				0.000770673		0.000240127
				0.000585444		0.00029244
				0.000798555		0.000230321
PHB020		0.000347868	0.000868019	0.000396278	0.000217926	0.00021478
	0.000741576	0.000317278	0.000703212	0.000518383	7.62299e-05	0.000146301
	0.000714271	0.000245583	0.000623768	0.000282399	0.000352439	0.000274593

## Sheet: Acetone
	Original data
	Ac+N	Ac-N	3Hy+N	3Hy-N	H2+N	H2-N	Fe+N	Fe-N
WT020			86.3406	82.5538			0.975879	0.622254
			76.8164	81.9607			0.613996	0.817659
			77.0986	67.0361			0.749478	0.55838
WT046		0.868805	101.101	105.491			0.929082	0.572355
		0.860506	107.04	101.567			0.480033	0.887389
		1.45097	114.03	99.3184			0.961052	0.557251
Nif020	11.1161		78.3094	20.2505			0.995198	1.87143
	3.18376		76.556	18.7735			1.19452	1.68854
	11.6847		74.4442	27.0403			1.39951	1.19896
Nif046			76.9883	17.7917
			81.8636	15.9065
			49.585	20.7517
Gly020	22.7322	30.4867	90.6161	194.137		0.809666	2.51518	2.89983
	17.0628	40.5494	105.82	183.924		1.68438	0.865676	1.93932
	18.2456	40.8276	102.962	200.453		1.39844	3.02209	4.18189
Gly046	9.92477	5.82698	75.736	129.99	1.93052	1.30923	3.23125	4.24915
	4.69199	5.914	71.1102	132.705	1.56556	1.5647	3.79718	3.32069
	10.8963	3.25725	75.9839	51.6909	2.18873	1.54632	4.74627	2.87946
PHB020	31.3014	21.1626	385.031	97.244	1.74003	2.80766
	28.7328	25.6873	246.113	189.576	0.50275	0.80766
	23.028	29.949	239.146	108.994	0.960163	1.02441

## Sheet: CO2 Consumption
	Original data
	Ac+N	Ac-N	3Hy+N	3Hy-N	H2+N	H2-N	Fe+N	Fe-N
WT020	-52.7796	-78.6791	69.2231	-58.0613	130.237	55.9831	113.739	84.0929
	-72.8447	-127.637	80.7961	-74.7477	197.197	101.56	167.162	131.292
	-52.8901	-146.38	75.1975	-37.7826	202.042	78.0204	161.268	109.943
WT046	-97.2146		-11.4784	-46.4368	135.086	91.7097	195.502	54.2435
	-151.527	-233.598	-6.40087	-45.7595	111.712	90.4314	226.327	37.9951
	-152.399	-189.693		-32.4013	158.713	81.2472	166.136	44.2324
Nif020	-59.5947	-53.1518	-16.7341	-56.8258	68.3823	33.949	242.641	171.136
	-34.5644	-32.7148	-8.4729	-52.9677	145.253	40.7393	328.077	204.652
	-57.4237	-58.0872	-16.2055	-24.8231	51.6745	34.5433	250.57	176.908
Nif046	69.5543	24.8158	73.5644	24.1462	200.646	133.519	181.504	80.3091
	35.8985	71.1836	108.332	47.3051	222.901	171.878	144.036	37.7411
	55.9099	37.259	54.1127	33.7952	237.254	119.183	160.567	118.23
Gly020	-197.883	-163.996	-41.3392	-26.5401		105.431	72.5413	17.0679
	-202.885	-147.296	-29.4767	-56.91	23.9765	121.806	73.1889	34.8354
	-190.818	-131.532	-18.7737	-39.8977	35.5082	69.8862	76.6842	46.0575
Gly046	-239.037	-146.993	-18.6425	-105.333	9.99797	77.075	60.9067	3.42571
	-223.188	-144.488	-46.9164	-117.286	14.3033	54.7258	69.8948	11.858
	-241.776	-118.043	-19.9422	-120.068		53.7386	75.3766	13.8355
PHB020	-93.4752		21.5332	-43.9511	138.638	230.564	158.854	69.0349
	-101.19	-236.429	11.9118	-37.3587	138.295	130.458	123.467	54.0484
	-225.362	-200.165	12.7958	-58.6478	148.709	173.499	57.4826	47.8964

## Sheet: Electron consumption of Biomass
	Original data
	Ac+N	Ac-N	3Hy+N	3Hy-N	H2+N	H2-N	Fe+N	Fe-N
WT020	1.23785	1.09516	0.63141	0.34246
	1.20931	1.01668	0.606439	0.456613
	0.695621	0.902524	0.399536	0.674217
WT046	1.45545	0.799073	0.926781	0.205833	0.295015	0.281102	0.393115	0.343173
	1.76652	0.373852	1.08874	0.276465	0.351378	0.280389	0.355302	0.296798
	1.58744	0.162668	1.02952	0.232944	0.212254	0.224739	0.366004	0.274324
Nif020	1.13083	0.349594			0.224739	0.239008
	1.23071	0.349594	0.388834		0.153393	0.196201
	0.981004	0.360296	0.502988		0.135557	0.164095
Nif046	0.941764	0.100598	0.733791	0.0667083	0.335325	0.0699188	0.325693
	1.02453	0.105235	0.773388	0.0898957	0.351735	0.2094	0.310354
	0.708107	0.101668	0.816195	0.055293	0.360296	0.0613574	0.326407
Gly020	2.26166	1.51859	2.72077	0.944261
	2.95086	0.915009	2.07259	1.39838
	1.72193	0.880407	1.99411	1.01311
Gly046	1.31633	0.525818	0.773745	0.324623	0.0927495	0.32819	0.160528	0.0891822
	1.61241	0.449478	0.734861	0.296085	0.121288	0.149826	0.124855	0.149826
	1.19147	0.665299	0.856149	0.296085	0.13199	0.110586	0.21047	0.184072
PHB020	1.15937	0.11558	1.70481	0.399536	0.349594	0.178364	0.142692	0.292518
	0.852582	0.581468	1.80148	0.0713458	0.356729	0.374565	0.0927495	0.413805
	1.10943	0.436993	1.5482	0.214037	0.292518	0.474449	0.0891822	0.366004

## Sheet: Carbon conversion
	Original data
	Ac+N	Ac-N	3Hy+N	3Hy-N	H2+N	H2-N	Fe+N	Fe-N
WT020	0.130036	0.0861726	0.0404303	0.153789	0.332841	1.18001	0.100403	0.172586
	0.135036	0.169121	0.0235306	0.0893685	0.396046	2.2671	0.104193	0.153691
	0.143111	0.118542	0.0379105	0.147864	0.58818	1.6385	0.122292	0.130061
WT046	0.0967084	0.0785122	0.107177	0.256087	0.668886	1.22683	0.101083	0.257737
	0.104702	0.0723843	0.106816	0.21227	0.983583	1.26758	0.0542463	0.389005
	0.0447163	0.176405	0.0871095	0.241607	0.632474	1.25415	0.0840388	0.175391
Nif020	0.201547	1.4629	0.529678	0.393233	1.13246	4.16272	0.145501	0.231899
	0.269086	2.33685	0.298713	0.391027	2.06476	4.62462	0.128116	0.207624
	0.272674	2.03891	0.288245	0.594284	1.62899	4.94121	0.149366	0.254459
Nif046	0.632219	2.11153	0.432057	0.666005	0.847956	0.679666	0.151449	0.348314
	0.426032	1.15281	0.529632	0.769722	0.828103	1.09159	0.199147	0.700194
	0.345427	1.28827	0.504311	1.19742	0.795576		0.202133	0.321166
Gly020	0.00974036	0.0253159		0.0514352		0.147827
	0.00797628	0.0197956	0.0463334	0.0276307	0.689244	0.124677
	0.00500175	0.0141626	0.0464337	0.0454301	0.486984	0.248171
Gly046				0.0255419		0.155775
				0.0221152		0.267187
				0.0306242		0.214297
PHB020		0.0360443	0.0330875	0.0214207	0.0785952	0.046577		0.171487
	0.0550523	0.0475023	0.0268707	0.0249629	0.0275606	0.056072		0.22879
	0.0562462	0.0344246	0.0255657	0.0138437	0.118499	0.0791338		0.0940921

## Sheet: electron conversion
	Original data
	Ac+N	Ac-N	3Hy+N	3Hy-N	H2+N	H2-N	Fe+N	Fe-N
WT020	0.0325091	0.0215431	0.0034777	0.0128158	0.557822	0.361773	1.58809	1.86787
	0.0337591	0.0422802	0.0020346	0.00744737	0.247542	0.423285	2.41103	3.04411
	0.0357776	0.0296355	0.00326974	0.012322	0.476119	0.478511	2.76234	1.88344
WT046	0.0241771	0.019628	0.00893138	0.0213406	0.339941	0.300152	4.63768	2.30481
	0.0261755	0.0180961	0.00890134	0.0176892	0.607591	0.33624	9.90664	3.13559
	0.0111791	0.0441013	0.00725913	0.0201339	0.834139	0.330456	4.7978	2.12403
Nif020	0.0503866	0.365725	0.0441398	0.0327695	0.561882	0.483132	5.42578	8.5605
	0.0672715	0.584212	0.0248927	0.0325856	0.721369	0.566731	6.40802	11.1617
	0.0681686	0.509727	0.0240204	0.0495237	0.429474	0.436941	5.6174	11.4017
Nif046	0.187543	0.527882	0.0360048	0.0555005	0.53211	0.445514	3.62449	11.6256
	0.0897611	0.288203	0.044136	0.0641435	0.567086	0.531405	4.30242	10.6433
	0.0863568	0.322068	0.0420259	0.0997848	0.56173		5.31458	15.1449
Gly020	0.00243509	0.00632898		0.00428627	0.0361162	0.040589
	0.00199407	0.0049489	0.00386112	0.00230256	0.052135	0.0390218
	0.00125044	0.00354065	0.00386947	0.00378584	0.0520673	0.0463096
Gly046				0.00212849		0.0311326
				0.00184293		0.0399394
				0.00255201		0.0318224
PHB020		0.00901107	0.00275729	0.00178506	0.0343756	0.0273952		0.0257743
	0.0137631	0.0118756	0.00223923	0.00208024	0.0120245	0.0186608		0.0265702
	0.0140615	0.00860615	0.00213047	0.00115365	0.053061	0.0351225		0.00924131

## Sheet: Electron consumtion of n-b
	Original data
	Ac+N	Ac-N	3Hy+N	3Hy-N	H2+N	H2-N	Fe+N	Fe-N
WT020	0.00241512	0.00159552	0.00134502	0.00213604	0.00309392	0.00718847	0.00118297	0.00121036
	0.002369	0.00268737	0.000786891	0.00126231	0.00712821	0.00761301	0.00104473	0.00087055
	0.00253733	0.00172277	0.00126459	0.00208854	0.003937	0.00766802	0.00068499	0.000857712
WT046	0.00171391	0.00119078	0.00169527	0.00230395	0.00448206	0.00597888	0.00100733	0.000683825
	0.00168223	0.000959645	0.00173455	0.00199387	0.00512484	0.0068758	0.000736437	0.000886565
	0.000795815	0.00168223	0.00184362	0.0021198	0.00936378	0.00689913	0.000985503	0.000570668
Nif020	0.0025618	0.001862	0.00270307	0.00217237	0.00986684	0.00847679	0.00211768	0.00238049
	0.00342229	0.00276524	0.0029156	0.00187926	0.00639991	0.011301	0.0025212	0.00254872
	0.00294733	0.00241268	0.00312762	0.00269661	0.00668177	0.0102383	0.00224497	0.00270018
Nif046	0.00602736	0.00235286	0.00512225	0.00199912	0.011322	0.00700719	0.00164885	0.00167789
	0.00262596	0.00334031	0.00425993	0.000949235	0.0102055	0.0087424	0.00172058	0.00158512
	0.00342301	0.00304977	0.00271444	0.00194815	0.011072		0.00194679	0.00227765
Gly020	0.000180043	0.000304595		0.000765281	0.000991258	0.000934861
	0.000147451	0.000175499	0.000960911	0.000509295	0.00103722	0.00091092
	9.25106e-05	0.000126263	0.00100978	0.000869223	0.000686571	0.00104033
Gly046				0.000577841		0.000720177
				0.000438959		0.000877072
				0.000598747		0.000690766
PHB020		0.00034777	0.00065083	0.000297124	0.000653593	0.000644156
	0.000741366	0.000317188	0.000527259	0.000388677	0.000228625	0.000438779
	0.000714068	0.000245513	0.000467693	0.000211739	0.00105702	0.000823547
	Ac+N	Ac-N	3Hy+N	3Hy-N	H2+N	H2-N	Fe+N	Fe-N
WT020	0.00241512	0.00159552	0.00134502	0.00213604	0.00309392	0.00718847	0.00118297	0.00121036
	0.002369	0.00268737	0.000786891	0.00126231	0.00712821	0.00761301	0.00104473	0.00087055
	0.00253733	0.00172277	0.00126459	0.00208854	0.003937	0.00766802	0.00068499	0.000857712
Nif020	0.0025618	0.001862	0.00270307	0.00217237	0.00986684	0.00847679	0.00211768	0.00238049
	0.00342229	0.00276524	0.0029156	0.00187926	0.00639991	0.011301	0.0025212	0.00254872
	0.00294733	0.00241268	0.00312762	0.00269661	0.00668177	0.0102383	0.00224497	0.00270018
Gly020	0.000180043	0.000304595	0	0.000765281	0.000991258	0.000934861	0	0
	0.000147451	0.000175499	0.000960911	0.000509295	0.00103722	0.00091092	0	0
	9.25106e-05	0.000126263	0.00100978	0.000869223	0.000686571	0.00104033	0	0
PHB020	0	0.00034777	0.00065083	0.000297124	0.000653593	0.000644156	0	0
	0.000741366	0.000317188	0.000527259	0.000388677	0.000228625	0.000438779	0	0
	0.000714068	0.000245513	0.000467693	0.000211739	0.00105702	0.000823547	0	0

## Sheet: Electron consuuption of CO2 syn
	Original data
	Ac+N	Ac-N	3Hy+N	3Hy-N	H2+N	H2-N	Fe+N	Fe-N
WT020	0.211118	0.314716		0.261276
	0.291379	0.510548		0.336365
	0.211561	0.58552		0.170022
WT046	0.388858		0.0516529	0.208966
	0.60611	0.934392	0.0288039	0.205918
	0.609595	0.75877		0.145806
Nif020	0.238379	0.212607	0.0753033	0.255716
	0.138257	0.130859	0.0381281	0.238355
	0.229695	0.232349	0.0729247	0.111704
Nif046	0.278217	0.0992631	0.33104	0.108658
	0.143594	0.284734	0.487493	0.212873
	0.223639	0.149036	0.243507	0.152078
Gly020	0.79153	0.655986	0.186026	0.119431
	0.811542	0.589185	0.132645	0.256095
	0.76327	0.526127	0.0844817	0.17954
Gly046	0.956149	0.587972	0.0838911	0.473998
	0.892753	0.577952	0.211124	0.527788
	0.967103	0.472173	0.0897397	0.540304
PHB020	0.373901		0.0968995	0.19778
	0.404759	0.945716	0.0536029	0.168114
	0.901446	0.800661	0.0575809	0.263915

## Sheet: Electron consumption of H2
	Original data
	Ac+N	Ac-N	3Hy+N	3Hy-N	H2+N	H2-N	Fe+N	Fe-N
WT020	0.323996		0.214859	0.626155
	0.366594	0.959907
		1.07767	0.229938	1.13475
WT046		0.605699
	0.381237	0.454466	0.12191	0.269873
	0.433579		0.135423	0.198111
Nif020
Nif046
Gly020	0.231335	0.256259
	0.22703	0.233586
	0.227394	0.230909
Gly046	0.244247	0.324794
	0.233776	0.306577
	0.234734	0.301891
PHB020

[truncated: 2 more sheets: Electron consuption of Acetone, EU]
