# Supplementary material for: n-Butanol production by Rhodopseudomonas palustris TIE-1
Source: Commun Biol. 2021 Nov 3;4:1257. doi: 10.1038/s42003-021-02781-z (PMC8566592; doi:10.1038/s42003-021-02781-z)
Supplement: Supplementary file 4 — Supplementary Data 2 - p-values table [file 42003_2021_2781_MOESM4_ESM.xlsx]

## Sheet: Butanol
Use NH4+		WT-3			WT-5			Nif-3			Nif-5			Gly-3			Gly-5			Phb-3
	Substrates	Mean	s.e.m.	P-value	Mean	s.e.m.	P-value	Mean	s.e.m.	P-value	Mean	s.e.m.	P-value	Mean	s.e.m.	P-value	Mean	s.e.m.	P-value	Mean	s.e.m.	P-value	Mean	s.e.m.	P-value
Ac + CO₂	Ac + CO₂	2.261	0.047	n.a.	1.295	0.279	n.a.	2.758	0.231	n.a.	3.73	0.952	n.a.	0.13	0.024	n.a.	n.d.	n.a.	n.a.	0.674	0.013	n.a.
	3Hy + CO₂	1.399	0.215	0.017	2.172	0.055	0.037	3.602	0.151	0.038	4.981	0.87	0.387	1.217	0.03	0	n.d.	n.a.	n.a.	0.678	0.067	0.971
	H₂ + CO₂	1.458	0.379	0.103	1.953	0.473	0.297	2.362	0.343	0.393	3.356	0.104	0.716	0.28	0.034	0.022	n.d.	n.a.	n.a.	0.2	0.074	0.016
	Fe(II) + CO₂	0.3	0.046	0	0.281	0.027	0.022	0.709	0.037	0.001	0.547	0.028	0.029	n.d.	n.a.	n.a.	n.d.	n.a.	n.a.	n.d.	n.a.	n.a.
3Hy + CO₂	3Hy + CO₂	1.399	0.215	n.a.	2.172	0.055	n.a.	3.602	0.151	n.a.	4.981	0.87	n.a.	1.217	0.03	n.a.	n.a.	n.a.	n.a.	0.678	0.067	n.a.
	H₂ + CO₂	1.458	0.379	0.899	1.953	0.473	0.67	2.362	0.343	0.03	3.356	0.104	0.137	0.28	0.034	0	n.a.	n.a.	n.a.	0.2	0.074	0.009
	Fe(II) + CO₂	0.3	0.046	0.008	0.281	0.027	0	0.709	0.037	0	0.547	0.028	0.007	n.a.	n.a.	n.a.	n.a.	n.a.	n.a.	n.a.	n.a.	n.a.
H₂ + CO₂	H₂ + CO₂	1.458	0.379	n.a.	1.953	0.473	n.a.	2.362	0.343	n.a.	3.356	0.104	n.a.	0.28	0.034	n.a.	n.a.	n.a.	n.a.	0.2	0.074	n.a.
	Fe(II) + CO₂	0.3	0.046	0.039	0.281	0.027	0.024	0.709	0.037	0.009	0.547	0.028	0	n.a.	n.a.	n.a.	n.a.	n.a.	n.a.	n.a.	n.a.	n.a.
Use N2		WT-3			WT-5			Nif-3			Nif-5			Gly-3			Gly-5			Phb-3
	Substrates	Mean	s.e.m.	P-value	Mean	s.e.m.	P-value	Mean	s.e.m.	P-value	Mean	s.e.m.	P-value	Mean	s.e.m.	P-value	Mean	s.e.m.	P-value	Mean	s.e.m.	P-value
Ac + CO₂	Ac + CO₂	1.855	0.319	n.a.	1.184	0.197	n.a.	2.174	0.244	n.a.	2.7	0.271	n.a.	0.187	0.049	n.a.	n.d.	n.a.	n.a.	0.281	0.028	n.a.
	3Hy + CO₂	2.259	0.35	0.442	2.643	0.111	0.003	2.779	0.295	0.189	2.016	0.422	0.245	0.883	0.132	0.008	0.665	0.062	n.a.	0.37	0.063	0.27
	H₂ + CO₂	2.313	0.047	0.229	2.034	0.094	0.018	3.09	0.254	0.06	2.432	0.268	0.554	0.297	0.012	0.097	0.236	0.018	n.a.	0.196	0.034	0.128
	Fe(II) + CO₂	0.303	0.036	0.008	0.22	0.029	0.008	0.785	0.029	0.005	0.57	0.067	0.002	n.d.	n.a.	n.a.	n.d.	n.a.	n.a.	n.d.	n.a.	n.a.
3Hy + CO₂	3Hy + CO₂	2.259	0.35	n.a.	2.643	0.111	n.a.	2.779	0.295	n.a.	2.016	0.422	n.a.	0.883	0.132	n.a.	0.665	0.062	n.a.	0.37	0.063	n.a.
	H₂ + CO₂	2.313	0.047	0.887	2.034	0.094	0.014	3.09	0.254	0.469	2.432	0.268	0.526	0.297	0.012	0.012	0.236	0.018	0.003	0.196	0.034	0.073
	Fe(II) + CO₂	0.303	0.036	0.005	0.22	0.029	0	0.785	0.029	0.003	0.57	0.067	0.028	n.a.	n.a.	n.a.	n.a.	n.a.	n.a.	n.a.	n.a.	n.a.
H₂ + CO₂	H₂ + CO₂	2.313	0.047	n.a.	2.034	0.094	n.a.	3.09	0.254	n.a.	2.432	0.268	n.a.	0.297	0.012	n.a.	0.236	0.018	n.a.	0.196	0.034	n.a.
	Fe(II) + CO₂	0.303	0.036	0	0.22	0.029	0	0.785	0.029	0.001	0.57	0.067	0.003	n.a.	n.a.	n.a.	n.a.	n.a.	n.a.	n.a.	n.a.	n.a.
		Ac-NH₄⁺			Ac-N₂			3Hy-NH₄⁺			3Hy-N₂			H₂-NH₄⁺			H₂-N₂			Fe(II)-NH₄⁺			Fe(II)-N₂
Between genotypes	Genotype	Mean	s.e.m.	P-value	Mean	s.e.m.	P-value	Mean	s.e.m.	P-value	Mean	s.e.m.	P-value	Mean	s.e.m.	P-value	Mean	s.e.m.	P-value	Mean	s.e.m.	P-value	Mean	s.e.m.	P-value
	WT	2.261	0.047	n.a.	1.855	0.319	n.a.	1.399	0.215	n.a.	2.259	0.35	n.a.	1.458	0.379	n.a.	2.313	0.047	n.a.	0.3	0.046	n.a.	0.303	0.036	n.a.
3-gene	Nif	2.758	0.231	0.102	2.174	0.244	0.471	3.602	0.151	0.001	2.779	0.295	0.32	2.362	0.343	0.152	3.09	0.254	0.04	0.709	0.037	0.002	0.785	0.029	0
	Gly	0.13	0.024	0	0.187	0.049	0.007	1.217	0.03	0.562	0.883	0.132	0.021	0.28	0.034	0.036	0.297	0.012	0	n.d.	n.a.	n.a.	n.d.	n.a.	n.a.
	Phb	0.674	0.013	0	0.281	0.028	0.008	0.678	0.067	0.033	0.37	0.063	0.006	0.2	0.074	0.031	0.196	0.034	0	n.d.	n.a.	n.a.	n.d.	n.a.	n.a.
	WT	1.295	0.279	n.a.	1.184	0.197	n.a.	2.172	0.055	n.a.	2.643	0.111	n.a.	1.953	0.473	n.a.	2.034	0.094	n.a.	0.281	0.027	n.a.	0.22	0.029	n.a.
5-gene	Nif	3.73	0.952	0.07	2.7	0.271	0.011	4.981	0.87	0.032	2.016	0.422	0.225	3.356	0.104	0.044	2.432	0.268	0.186	0.547	0.028	0.002	0.57	0.067	0.009
	Gly	n.d.	n.a.	n.a.	n.d.	n.a.	n.a.	n.d.	n.a.	n.a.	0.665	0.062	0	n.d.	n.a.	n.a.	0.236	0.018	0	n.d.	n.a.	n.a.	n.d.	n.a.	n.a.

## Sheet: Acetone
Use NH4+		WT-3			WT-5			Nif-3			Nif-5			Gly-3			Gly-5			Phb-3
	Substrates	Mean	s.e.m.	P-value	Mean	s.e.m.	P-value	Mean	s.e.m.	P-value	Mean	s.e.m.	P-value	Mean	s.e.m.	P-value	Mean	s.e.m.	P-value	Mean	s.e.m.	P-value	Mean	s.e.m.	P-value
Ac + CO₂	Ac + CO₂	n.d.	n.a.	n.a.	n.d.	n.a.	n.a.	8.661	2.744	n.a.	n.d.	n.a.	n.a.	19.347	1.727	n.a.	8.504	1.927	n.a.	27.687	2.445	n.a.
	3Hy + CO₂	80.085	3.129	n.a.	107.39	3.736	n.a.	76.437	1.117	0	69.479	10.046	n.a.	99.799	4.665	0	74.277	1.585	0	290.097	47.51	0.005
	H₂ + CO₂	n.d.	n.a.	n.a.	n.d.	n.a.	n.a.	n.d.	n.a.	n.a.	n.d.	n.a.	n.a.	n.d.	n.a.	n.a.	1.895	0.181	0.027	1.068	0.361	0
	Fe(II) + CO₂	0.78	0.106	n.a.	0.79	0.155	n.a.	1.196	0.117	0.053	n.d.	n.a.	n.a.	2.134	0.651	0.001	3.925	0.442	0.081	n.d.	n.a.	n.a.
3Hy + CO₂	3Hy + CO₂	80.085	3.129	n.a.	107.39	3.736	n.a.	76.437	1.117	n.a.	69.479	10.046	n.a.	99.799	4.665	n.a.	74.277	1.585	n.a.	290.097	47.51	n.a.
	H₂ + CO₂	n.a.	n.a.	n.a.	n.a.	n.a.	n.a.	n.a.	n.a.	n.a.	n.a.	n.a.	n.a.	n.a.	n.a.	n.a.	1.895	0.181	0	1.068	0.361	0.004
	Fe(II) + CO₂	0.78	0.106	0	0.79	0.155	0	1.196	0.117	0	n.a.	n.a.	n.a.	2.134	0.651	0	3.925	0.442	0	n.a.	n.a.	n.a.
H₂ + CO₂	H₂ + CO₂	n.a.	n.a.	n.a.	n.a.	n.a.	n.a.	n.a.	n.a.	n.a.	n.a.	n.a.	n.a.	n.a.	n.a.	n.a.	1.895	0.181	n.a.	1.068	0.361	n.a.
	Fe(II) + CO₂	0.78	0.106	n.a.	0.79	0.155	n.a.	1.196	0.117	n.a.	n.a.	n.a.	n.a.	2.134	0.651	n.a.	3.925	0.442	0.013	n.a.	n.a.	n.a.
Use N2		WT-3			WT-5			Nif-3			Nif-5			Gly-3			Gly-5			Phb-3
	Substrates	Mean	s.e.m.	P-value	Mean	s.e.m.	P-value	Mean	s.e.m.	P-value	Mean	s.e.m.	P-value	Mean	s.e.m.	P-value	Mean	s.e.m.	P-value	Mean	s.e.m.	P-value
Ac + CO₂	Ac + CO₂	n.d.	n.a.	n.a.	1.06	0.195	n.a.	n.d.	n.a.	n.a.	n.d.	n.a.	n.a.	37.288	3.402	n.a.	4.999	0.871	n.a.	25.6	2.537	n.a.
	3Hy + CO₂	77.184	5.077	n.a.	102.125	1.804	0	22.021	2.545	n.a.	18.15	1.41	n.a.	192.838	4.816	0	104.795	26.564	0.02	131.938	29.018	0.022
	H₂ + CO₂	n.d.	n.a.	n.a.	n.d.	n.a.	n.a.	n.d.	n.a.	n.a.	n.d.	n.a.	n.a.	1.297	0.258	0	1.473	0.082	0.016	1.547	0.634	0.001
	Fe(II) + CO₂	0.666	0.078	n.a.	0.672	0.108	0.157	1.586	0.201	n.a.	n.d.	n.a.	n.a.	3.007	0.65	0.001	3.483	0.404	0.19	n.d.	n.a.	n.a.
3Hy + CO₂	3Hy + CO₂	77.184	5.077	n.a.	102.125	1.804	n.a.	22.021	2.545	n.a.	18.15	1.41	n.a.	192.838	4.816	n.a.	104.795	26.564	n.a.	131.938	29.018	n.a.
	H₂ + CO₂	n.a.	n.a.	n.a.	n.a.	n.a.	n.a.	n.a.	n.a.	n.a.	n.a.	n.a.	n.a.	1.297	0.258	0	1.473	0.082	0.018	1.547	0.634	0.011
	Fe(II) + CO₂	0.666	0.078	0	0.672	0.108	0	1.586	0.201	0.001	n.a.	n.a.	n.a.	3.007	0.65	0	3.483	0.404	0.019	n.a.	n.a.	n.a.
H₂ + CO₂	H₂ + CO₂	n.a.	n.a.	n.a.	n.a.	n.a.	n.a.	n.a.	n.a.	n.a.	n.a.	n.a.	n.a.	1.297	0.258	n.a.	1.473	0.082	n.a.	1.547	0.634	n.a.
	Fe(II) + CO₂	0.666	0.078	n.a.	0.672	0.108	n.a.	1.586	0.201	n.a.	n.a.	n.a.	n.a.	3.007	0.65	0.071	3.483	0.404	0.008	n.a.	n.a.	n.a.
Between genotypes		Ac-NH₄⁺			Ac-N₂			3Hy-NH₄⁺			3Hy-N₂			H₂-NH₄⁺			H₂-N₂			Fe(II)-NH₄⁺			Fe(II)-N₂
	Genotype	Mean	s.e.m.	P-value	Mean	s.e.m.	P-value	Mean	s.e.m.	P-value	Mean	s.e.m.	P-value	Mean	s.e.m.	P-value	Mean	s.e.m.	P-value	Mean	s.e.m.	P-value	Mean	s.e.m.	P-value
3-gene	WT	n.d.	n.a.	n.a.	n.d.	n.a.	n.a.	80.085	3.129	n.a.	77.184	5.077	n.a.	n.d.	n.a.	n.a.	n.d.	n.a.	n.a.	0.78	0.106	n.a.	0.666	0.078	n.a.
	Nif	8.661	2.744	n.a.	n.d.	n.a.	n.a.	76.437	1.117	0.334	22.021	2.545	0.001	n.d.	n.a.	n.a.	n.d.	n.a.	n.a.	1.196	0.117	0.057	1.586	0.201	0.013
	Gly	19.347	1.727	n.a.	37.288	3.402	n.a.	99.799	4.665	0.025	192.838	4.816	0	n.d.	n.a.	n.a.	1.297	0.258	n.a.	2.134	0.651	0.109	3.007	0.65	0.023
	Phb	27.687	2.445	n.a.	25.6	2.537	n.a.	290.097	47.51	0.012	131.938	29.018	0.137	1.068	0.361	n.a.	1.547	0.634	n.a.	n.d.	n.a.	n.a.	n.d.	n.a.	n.a.
5-gene	WT	n.d.	n.a.	n.a.	1.06	0.195	n.a.	107.39	3.736	n.a.	102.125	1.804	n.a.	n.d.	n.a.	n.a.	n.d.	n.a.	n.a.	0.79	0.155	n.a.	0.672	0.108	n.a.
	Nif	n.d.	n.a.	n.a.	n.d.	n.a.	n.a.	69.479	10.046	0.024	18.15	1.41	0	n.d.	n.a.	n.a.	n.d.	n.a.	n.a.	n.d.	n.a.	n.a.	n.d.	n.a.	n.a.
	Gly	8.504	1.927	n.a.	4.999	0.871	0.012	74.277	1.585	0.001	104.795	26.564	0.925	1.895	0.181	n.a.	1.473	0.082	n.a.	3.925	0.442	0.003	3.483	0.404	0.003

## Sheet: CO2
Use NH4+		WT-3			WT-5			Nif-3			Nif-5			Gly-3			Gly-5			Phb-3
	Substrates	Mean	s.e.m.	P-value	Mean	s.e.m.	P-value	Mean	s.e.m.	P-value	Mean	s.e.m.	P-value	Mean	s.e.m.	P-value	Mean	s.e.m.	P-value	Mean	s.e.m.	P-value
Ac + CO₂	Ac + CO₂	-59.505	6.67	n.a.	-133.714	18.251	n.a.	-50.528	8.006	n.a.	53.788	9.773	n.a.	-197.195	3.501	n.a.	-234.667	5.794	n.a.	-140.009	42.734	n.a.
	3Hy + CO₂	75.072	3.341	0	-8.94	2.539	0.013	-13.804	2.67	0.012	78.67	15.858	0.253	-29.863	6.517	0	-28.5	9.216	0	15.414	3.07	0.022
	H₂ + CO₂	176.492	23.17	0.001	135.17	13.568	0	88.437	28.815	0.01	220.267	10.65	0	29.742	5.766	0	12.151	2.153	0	141.881	3.415	0.003
	Fe(II) + CO₂	147.39	16.911	0	195.988	17.377	0	273.763	27.253	0	162.036	10.841	0.002	74.138	1.287	0	68.726	4.218	0	113.268	29.704	0.008
3Hy + CO₂	3Hy + CO₂	75.072	3.341	n.a.	-8.94	2.539	n.a.	-13.804	2.67	n.a.	78.67	15.858	n.a.	-29.863	6.517	n.a.	-28.5	9.216	n.a.	15.414	3.07	n.a.
	H₂ + CO₂	176.492	23.17	0.012	135.17	13.568	0.004	88.437	28.815	0.024	220.267	10.65	0.002	29.742	5.766	0.008	12.151	2.153	0.043	141.881	3.415	0
	Fe(II) + CO₂	147.39	16.911	0.014	195.988	17.377	0.003	273.763	27.253	0	162.036	10.841	0.012	74.138	1.287	0	68.726	4.218	0.001	113.268	29.704	0.031
H₂ + CO₂	H₂ + CO₂	176.492	23.17	n.a.	135.17	13.568	n.a.	88.437	28.815	n.a.	220.267	10.65	n.a.	29.742	5.766	n.a.	12.151	2.153	n.a.	141.881	3.415	n.a.
	Fe(II) + CO₂	147.39	16.911	0.368	195.988	17.377	0.051	273.763	27.253	0.009	162.036	10.841	0.019	74.138	1.287	0.002	68.726	4.218	0.002	113.268	29.704	0.393
Use N2		WT-3			WT-5			Nif-3			Nif-5			Gly-3			Gly-5			Phb-3
	Substrates	Mean	s.e.m.	P-value	Mean	s.e.m.	P-value	Mean	s.e.m.	P-value	Mean	s.e.m.	P-value	Mean	s.e.m.	P-value	Mean	s.e.m.	P-value	Mean	s.e.m.	P-value
Ac + CO₂	Ac + CO₂	-117.565	20.182	n.a.	-211.645	21.953	n.a.	-47.985	7.767	n.a.	44.419	13.856	n.a.	-147.608	9.373	n.a.	-136.508	9.261	n.a.	-218.297	18.132	n.a.
	3Hy + CO₂	-56.864	10.688	0.057	-41.533	4.57	0.002	-44.872	10.086	0.819	35.082	6.716	0.577	-41.116	8.788	0.001	-114.229	4.52	0.097	-46.653	6.292	0.002
	H₂ + CO₂	78.521	13.159	0.001	87.796	3.295	0	36.411	2.171	0	141.527	15.73	0.01	99.041	15.325	0	61.846	7.62	0	178.174	28.992	0.002
	Fe(II) + CO₂	108.443	13.646	0.001	45.49	4.733	0.001	184.232	10.345	0	78.76	23.248	0.273	32.654	8.439	0	9.706	3.192	0	56.993	6.277	0
3Hy + CO₂	3Hy + CO₂	-56.864	10.688	n.a.	-41.533	4.57	n.a.	-44.872	10.086	n.a.	35.082	6.716	n.a.	-41.116	8.788	n.a.	-114.229	4.52	n.a.	-46.653	6.292	n.a.
	H₂ + CO₂	78.521	13.159	0.001	87.796	3.295	0	36.411	2.171	0.001	141.527	15.73	0.003	99.041	15.325	0.001	61.846	7.62	0	178.174	28.992	0.002
	Fe(II) + CO₂	108.443	13.646	0.001	45.49	4.733	0	184.232	10.345	0	78.76	23.248	0.145	32.654	8.439	0.004	9.706	3.192	0	56.993	6.277	0
H₂ + CO₂	H₂ + CO₂	78.521	13.159	n.a.	87.796	3.295	n.a.	36.411	2.171	n.a.	141.527	15.73	n.a.	99.041	15.325	n.a.	61.846	7.62	n.a.	178.174	28.992	n.a.
	Fe(II) + CO₂	108.443	13.646	0.19	45.49	4.733	0.002	184.232	10.345	0	78.76	23.248	0.089	32.654	8.439	0.019	9.706	3.192	0.003	56.993	6.277	0.015
Between genotypes		Ac-NH₄⁺			Ac-N₂			3Hy-NH₄⁺			3Hy-N₂			H₂-NH₄⁺			H₂-N₂			Fe(II)-NH₄⁺			Fe(II)-N₂
	Genotype	Mean	s.e.m.	P-value	Mean	s.e.m.	P-value	Mean	s.e.m.	P-value	Mean	s.e.m.	P-value	Mean	s.e.m.	P-value	Mean	s.e.m.	P-value	Mean	s.e.m.	P-value	Mean	s.e.m.	P-value
3-gene	WT	-59.505	6.67	n.a.	-117.565	20.182	n.a.	75.072	3.341	n.a.	-56.864	10.688	n.a.	176.492	23.17	n.a.	78.521	13.159	n.a.	147.39	16.911	n.a.	108.443	13.646	n.a.
	Nif	-50.528	8.006	0.438	-47.985	7.767	0.032	-13.804	2.67	0	-44.872	10.086	0.46	88.437	28.815	0.076	36.411	2.171	0.034	273.763	27.253	0.017	184.232	10.345	0.011
	Gly	-197.195	3.501	0	-147.608	9.373	0.248	-29.863	6.517	0	-41.116	8.788	0.319	29.742	5.766	0.017	99.041	15.325	0.367	74.138	1.287	0.012	32.654	8.439	0.009
	Phb	-140.009	42.734	0.136	-218.297	18.132	0.041	15.414	3.07	0	-46.653	6.292	0.457	141.881	3.415	0.214	178.174	28.992	0.035	113.268	29.704	0.375	56.993	6.277	0.027
5-gene	WT	-133.714	18.251	n.a.	-211.645	21.953	n.a.	-8.94	2.539	n.a.	-41.533	4.57	n.a.	135.17	13.568	n.a.	87.796	3.295	n.a.	195.988	17.377	n.a.	45.49	4.733	n.a.
	Nif	53.788	9.773	0.001	44.419	13.856	0.002	78.67	15.858	0.024	35.082	6.716	0.001	220.267	10.65	0.008	141.527	15.73	0.029	162.036	10.841	0.173	78.76	23.248	0.233
	Gly	-234.667	5.794	0.006	-136.508	9.261	0.034	-28.5	9.216	0.203	-114.229	4.52	0	12.151	2.153	0.006	61.846	7.62	0.035	68.726	4.218	0.002	9.706	3.192	0.003

## Sheet: CC
		WT+3			WT+5			Nif+3			Nif+5			Gly+3			Gly+5			Phb+3
	Substrates	Mean	s.e.m.	P-value	Mean	s.e.m.	P-value	Mean	s.e.m.	P-value	Mean	s.e.m.	P-value	Mean	s.e.m.	P-value	Mean	s.e.m.	P-value	Mean	s.e.m.	P-value	Mean	s.e.m.	P-value
Ac + CO₂	Ac + CO₂	0.034	0.001	n.a.	0.021	0.005	n.a.	0.062	0.006	n.a.	0.121	0.033	n.a.	0.002	0	n.a.	n.d.	n.a.	n.a.	0.014	0	n.a.
	3Hy + CO₂	0.003	0	0	0.008	0.001	0.062	0.031	0.007	0.024	0.041	0.002	0.073	0.004	0	0.022	n.d.	n.a.	n.a.	0.002	0	0
	H₂ + CO₂	0.427	0.093	0.013	0.594	0.143	0.016	0.571	0.084	0.004	0.554	0.011	0	0.047	0.005	0.001	n.d.	n.a.	n.a.	0.033	0.012	0.298
	Fe(II) + CO₂	2.254	0.348	0.003	6.447	1.73	0.021	5.817	0.301	0	4.414	0.491	0.001	n.d.	n.a.	n.a.	n.d.	n.a.	n.a.	n.d.	n.a.	n.a.
3Hy + CO₂	3Hy + CO₂	0.003	0	n.a.	0.008	0.001	n.a.	0.031	0.007	n.a.	0.041	0.002	n.a.	0.004	0	n.a.	n.a.	n.a.	n.a.	0.002	0	n.a.
	H₂ + CO₂	0.427	0.093	0.01	0.594	0.143	0.015	0.571	0.084	0.003	0.554	0.011	0	0.047	0.005	0.008	n.a.	n.a.	n.a.	0.033	0.012	0.06
	Fe(II) + CO₂	2.254	0.348	0.003	6.447	1.73	0.02	5.817	0.301	0	4.414	0.491	0.001	n.a.	n.a.	n.a.	n.a.	n.a.	n.a.	n.a.	n.a.	n.a.
H₂ + CO₂	H₂ + CO₂	0.427	0.093	n.a.	0.594	0.143	n.a.	0.571	0.084	n.a.	0.554	0.011	n.a.	0.047	0.005	n.a.	n.a.	n.a.	n.a.	0.033	0.012	n.a.
	Fe(II) + CO₂	2.254	0.348	0.007	6.447	1.73	0.028	5.817	0.301	0	4.414	0.491	0.001	n.a.	n.a.	n.a.	n.a.	n.a.	n.a.	n.a.	n.a.	n.a.
			WT+3			WT+5			Nif+3			Nif+5			Gly+3			Gly+5			Phb+3
		Substrates	Mean	s.e.m.	P-value	Mean	s.e.m.	P-value	Mean	s.e.m.	P-value	Mean	s.e.m.	P-value	Mean	s.e.m.	P-value	Mean	s.e.m.	P-value	Mean	s.e.m.	P-value
Ac + CO₂	Ac + CO₂	0.031	0.006	n.a.	0.027	0.008	n.a.	0.487	0.064	n.a.	0.379	0.075	n.a.	0.005	0.001	n.a.	n.d.	n.a.	n.a.	0.01	0.001	n.a.
	3Hy + CO₂	0.011	0.002	0.032	0.02	0.001	0.424	0.038	0.006	0.002	0.073	0.014	0.016	0.003	0.001	0.213	0.002	0	n.a.	0.002	0	0.002
	H₂ + CO₂	0.421	0.034	0	0.322	0.011	0	0.496	0.038	0.909	0.488	0.043	0.363	0.042	0.002	0	0.034	0.003	n.a.	0.027	0.005	0.024
	Fe(II) + CO₂	2.265	0.39	0.005	2.521	0.311	0.001	10.375	0.91	0	12.471	1.367	0.001	n.d.	n.a.	n.a.	n.d.	n.a.	n.a.	0.021	0.006	0.136
3Hy + CO₂	3Hy + CO₂	0.011	0.002	n.a.	0.02	0.001	n.a.	0.038	0.006	n.a.	0.073	0.014	n.a.	0.003	0.001	n.a.	0.002	0	n.a.	0.002	0	n.a.
	H₂ + CO₂	0.421	0.034	0	0.322	0.011	0	0.496	0.038	0	0.488	0.043	0.001	0.042	0.002	0	0.034	0.003	0	0.027	0.005	0.006
	Fe(II) + CO₂	2.265	0.39	0.004	2.521	0.311	0.001	10.375	0.91	0	12.471	1.367	0.001	n.a.	n.a.	n.a.	n.a.	n.a.	n.a.	0.021	0.006	0.029
H₂ + CO₂	H₂ + CO₂	0.421	0.034	n.a.	0.322	0.011	n.a.	0.496	0.038	n.a.	0.488	0.043	n.a.	0.042	0.002	n.a.	0.034	0.003	n.a.	0.027	0.005	n.a.
	Fe(II) + CO₂	2.265	0.39	0.009	2.521	0.311	0.002	10.375	0.91	0	12.471	1.367	0.007	n.a.	n.a.	n.a.	n.a.	n.a.	n.a.	0.021	0.006	0.426
Between genotypes		Ac-NH₄⁺			Ac-N₂			3Hy-NH₄⁺			3Hy-N₂			H₂-NH₄⁺			H₂-N₂			Fe (II)-NH₄⁺			Fe (II)-N₂
	Genotype	Mean	s.e.m.	P-value	Mean	s.e.m.	P-value	Mean	s.e.m.	P-value	Mean	s.e.m.	P-value	Mean	s.e.m.	P-value	Mean	s.e.m.	P-value	Mean	s.e.m.	P-value	Mean	s.e.m.	P-value
3-gene	WT	0.136	0.004	n.a.	0.125	0.024	n.a.	0.034	0.005	n.a.	0.13	0.021	n.a.	0.439	0.077	n.a.	1.695	0.315	n.a.	0.109	0.007	n.a.	0.152	0.012	n.a.
	Nif	0.248	0.023	0.009	1.946	0.257	0.002	0.372	0.079	0.013	0.46	0.067	0.01	1.609	0.269	0.014	4.576	0.226	0.002	0.141	0.007	0.027	0.231	0.014	0.012
	Gly	0.008	0.001	0	0.02	0.003	0.013	0.046	0	0.165	0.041	0.007	0.015	0.588	0.101	0.317	0.174	0.038	0.009	n.d.	n.a.	n.a.	n.d.	n.a.	n.a.
	Phb	0.056	0.001	0.001	0.039	0.004	0.025	0.029	0.002	0.397	0.02	0.003	0.006	0.075	0.026	0.011	0.061	0.01	0.007	n.d.	n.a.	n.a.	0.165	0.039	0.772
5-gene	WT	0.082	0.019	n.a.	0.109	0.034	n.a.	0.1	0.007	n.a.	0.237	0.013	n.a.	0.762	0.111	n.a.	1.25	0.012	n.a.	0.08	0.014	n.a.	0.274	0.062	n.a.
	Nif	0.468	0.085	0.012	1.518	0.3	0.01	0.489	0.029	0	0.878	0.163	0.017	0.824	0.015	0.61	0.886	0.206	0.1	0.184	0.016	0.008	0.457	0.122	0.254
	Gly	n.d.	n.a.	n.a.	n.d.	n.a.	n.a.	n.d.	n.a.	n.a.	0.026	0.002	0	n.d.	n.a.	n.a.	0.212	0.032	0	n.d.	n.a.	n.a.	n.d.	n.a.	n.a.
Between Nitrogen source		WT-3			WT-5			Nif-3			Nif-5			Gly-3			Gly-5			Phb-3
	N source	Mean	s.e.m.	P-value	Mean	s.e.m.	P-value	Mean	s.e.m.	P-value	Mean	s.e.m.	P-value	Mean	s.e.m.	P-value	Mean	s.e.m.	P-value	Mean	s.e.m.	P-value
Ac + CO₂	NH₄⁺	0.136	0.004	0.664	0.082	0.019	0.522	0.248	0.023	0.003	0.468	0.085	0.028	0.008	0.001	0.025	n.d.	n.a.	n.a.	0.056	0.001	0.055
	N₂	0.125	0.024		0.109	0.034		1.946	0.257		1.518	0.3		0.02	0.003		n.d.	n.a.		0.039	0.004
3Hy + CO₂	NH₄⁺	0.034	0.005	0.01	0.1	0.007	0.001	0.372	0.079	0.447	0.489	0.029	0.078	0.046	0	0.633	n.d.	n.a.	n.a.	0.029	0.002	0.104
	N₂	0.13	0.021		0.237	0.013		0.46	0.067		0.878	0.163		0.041	0.007		0.026	0.002		0.02	0.003
H₂ + CO₂	NH₄⁺	0.439	0.077	0.018	0.762	0.111	0.012	1.609	0.269	0.001	0.824	0.015	0.717	0.588	0.101	0.019	n.d.	n.a.	n.a.	0.075	0.026	0.637
	N₂	1.695	0.315		1.25	0.012		4.576	0.226		0.886	0.206		0.174	0.038		0.212	0.032		0.061	0.01
Ac + CO₂	NH₄⁺	0.109	0.007	0.037	0.08	0.014	0.038	0.141	0.007	0.004	0.184	0.016	0.092	n.d.	n.a.	n.a.	n.d.	n.a.	n.a.	n.d.	n.a.	n.a.
	N₂	0.152	0.012		0.274	0.062		0.231	0.014		0.457	0.122		n.d.	n.a.		n.d.	n.a.		0.165	0.039

## Sheet: EC
		WT-3			WT-5			Nif-3			Nif-5			Gly-3			Gly-5			Phb-3
	Substrates	Mean	s.e.m.	P-value	Mean	s.e.m.	P-value	Mean	s.e.m.	P-value	Mean	s.e.m.	P-value	Mean	s.e.m.	P-value	Mean	s.e.m.	P-value	Mean	s.e.m.	P-value
Ac + CO₂	Ac + CO₂	0.034	0.001	n.a.	0.021	0.005	n.a.	0.062	0.006	n.a.	0.121	0.033	n.a.	0.002	0	n.a.	n.d.	n.a.	n.a.	0.014	0	n.a.
	3Hy + CO₂	0.003	0	0	0.008	0.001	0.062	0.031	0.007	0.024	0.041	0.002	0.073	0.004	0	0.022	n.d.	n.a.	n.a.	0.002	0	0
	H₂ + CO₂	0.427	0.093	0.013	0.594	0.143	0.016	0.571	0.084	0.004	0.554	0.011	0	0.047	0.005	0.001	n.d.	n.a.	n.a.	0.033	0.012	0.298
	Fe(II) + CO₂	2.254	0.348	0.003	6.447	1.73	0.021	5.817	0.301	0	4.414	0.491	0.001	n.d.	n.a.	n.a.	n.d.	n.a.	n.a.	n.d.	n.a.	n.a.
3Hy + CO₂	3Hy + CO₂	0.003	0	n.a.	0.008	0.001	n.a.	0.031	0.007	n.a.	0.041	0.002	n.a.	0.004	0	n.a.	n.a.	n.a.	n.a.	0.002	0	n.a.
	H₂ + CO₂	0.427	0.093	0.01	0.594	0.143	0.015	0.571	0.084	0.003	0.554	0.011	0	0.047	0.005	0.008	n.a.	n.a.	n.a.	0.033	0.012	0.06
	Fe(II) + CO₂	2.254	0.348	0.003	6.447	1.73	0.02	5.817	0.301	0	4.414	0.491	0.001	n.a.	n.a.	n.a.	n.a.	n.a.	n.a.	n.a.	n.a.	n.a.
H₂ + CO₂	H₂ + CO₂	0.427	0.093	n.a.	0.594	0.143	n.a.	0.571	0.084	n.a.	0.554	0.011	n.a.	0.047	0.005	n.a.	n.a.	n.a.	n.a.	0.033	0.012	n.a.
	Fe(II) + CO₂	2.254	0.348	0.007	6.447	1.73	0.028	5.817	0.301	0	4.414	0.491	0.001	n.a.	n.a.	n.a.	n.a.	n.a.	n.a.	n.a.	n.a.	n.a.
		WT-3			WT-5			Nif-3			Nif-5			Gly-3			Gly-5			Phb-3
	Substrates	Mean	s.e.m.	P-value	Mean	s.e.m.	P-value	Mean	s.e.m.	P-value	Mean	s.e.m.	P-value	Mean	s.e.m.	P-value	Mean	s.e.m.	P-value	Mean	s.e.m.	P-value
Ac + CO₂	Ac + CO₂	0.031	0.006	n.a.	0.027	0.008	n.a.	0.487	0.064	n.a.	0.379	0.075	n.a.	0.005	0.001	n.a.	n.d.	n.a.	n.a.	0.01	0.001	n.a.
	3Hy + CO₂	0.011	0.002	0.032	0.02	0.001	0.424	0.038	0.006	0.002	0.073	0.014	0.016	0.003	0.001	0.213	0.002	0	n.a.	0.002	0	0.002
	H₂ + CO₂	0.421	0.034	0	0.322	0.011	0	0.496	0.038	0.909	0.488	0.043	0.363	0.042	0.002	0	0.034	0.003	n.a.	0.027	0.005	0.024
	Fe(II) + CO₂	2.265	0.39	0.005	2.521	0.311	0.001	10.375	0.91	0	12.471	1.367	0.001	n.d.	n.a.	n.a.	n.d.	n.a.	n.a.	0.021	0.006	0.136
3Hy + CO₂	3Hy + CO₂	0.011	0.002	n.a.	0.02	0.001	n.a.	0.038	0.006	n.a.	0.073	0.014	n.a.	0.003	0.001	n.a.	0.002	0	n.a.	0.002	0	n.a.
	H₂ + CO₂	0.421	0.034	0	0.322	0.011	0	0.496	0.038	0	0.488	0.043	0.001	0.042	0.002	0	0.034	0.003	0	0.027	0.005	0.006
	Fe(II) + CO₂	2.265	0.39	0.004	2.521	0.311	0.001	10.375	0.91	0	12.471	1.367	0.001	n.a.	n.a.	n.a.	n.a.	n.a.	n.a.	0.021	0.006	0.029
H₂ + CO₂	H₂ + CO₂	0.421	0.034	n.a.	0.322	0.011	n.a.	0.496	0.038	n.a.	0.488	0.043	n.a.	0.042	0.002	n.a.	0.034	0.003	n.a.	0.027	0.005	n.a.
	Fe(II) + CO₂	2.265	0.39	0.009	2.521	0.311	0.002	10.375	0.91	0	12.471	1.367	0.007	n.a.	n.a.	n.a.	n.a.	n.a.	n.a.	0.021	0.006	0.426
Between genotypes		Ac-NH₄⁺			Ac-N₂			3Hy-NH₄⁺			3Hy-N₂			H₂-NH₄⁺			H₂-N₂			Fe(II)-NH₄⁺			Fe(II)-N₂
	Genotype	Mean	s.e.m.	P-value	Mean	s.e.m.	P-value	Mean	s.e.m.	P-value	Mean	s.e.m.	P-value	Mean	s.e.m.	P-value	Mean	s.e.m.	P-value	Mean	s.e.m.	P-value	Mean	s.e.m.	P-value
3-gene	WT	0.034	0.001	n.a.	0.031	0.006	n.a.	0.003	0	n.a.	0.011	0.002	n.a.	0.427	0.093	n.a.	0.421	0.034	n.a.	2.254	0.348	n.a.	2.265	0.39	n.a.
	Nif	0.062	0.006	0.009	0.487	0.064	0.002	0.031	0.007	0.013	0.038	0.006	0.01	0.571	0.084	0.316	0.496	0.038	0.217	5.817	0.301	0.001	10.375	0.91	0.001
	Gly	0.002	0	0	0.005	0.001	0.013	0.004	0	0.205	0.003	0.001	0.015	0.047	0.005	0.015	0.042	0.002	0	n.d.	n.a.	n.a.	n.d.	n.a.	n.a.
	Phb	0.014	0	0.001	0.01	0.001	0.025	0.002	0	0.323	0.002	0	0.006	0.033	0.012	0.014	0.027	0.005	0	n.d.	n.a.	n.a.	0.021	0.006	0.005
5-gene	WT	0.021	0.005	n.a.	0.027	0.008	n.a.	0.008	0.001	n.a.	0.02	0.001	n.a.	0.594	0.143	n.a.	0.322	0.011	n.a.	6.447	1.73	n.a.	2.521	0.311	n.a.
	Nif	0.121	0.033	0.04	0.379	0.075	0.01	0.041	0.002	0	0.073	0.014	0.017	0.554	0.011	0.793	0.488	0.043	0.018	4.414	0.491	0.321	12.471	1.367	0.002
	Gly	n.d.	n.a.	n.a.	n.d.	n.a.	n.a.	n.d.	n.a.	n.a.	0.002	0	0	n.d.	n.a.	n.a.	0.034	0.003	0	n.d.	n.a.	n.a.	n.d.	n.a.	n.a.

## Sheet: between electricity source
		n-Butanol			Acetone			Carcon conversion			Electron conversion			Total energy conversion
	Platform	M	S	P	M	S	P	M	S	P	M	S	P	M	S	P
Between electricity source	SO-HA-NH₄	0.4972	0.0773	0.204	0.9332	0.5131	0.0409	0.0618	0.0124	0.2483	1.7934	0.1995	0.0023	0.0001	0	0.5635
	PO-HA-NH₄	0.3236	0.107		0	0		0.1394	0.067		43.9339	2.8402		0.0001	0
	SO-IR-NH₄	0.5786	0.1012	0.0149	1.9305	0.1128	0	0.0713	0.0173	0.1815	1.6806	0.1818	0.0011	0.0004	0.0001	0.0353
	PO-IR-NH₄	0.6312	0.0351		1.2145	0.1836		0.4881	0.0855		9.9127	1.5153		0.0008	0
	SO-HA-N₂	0.913	0.1012	0.5597	1.2492	0.1128	0.0424	0.1101	0.0173	0.003	3.5683	0.1818	0.0168	0.0002	0.0001	0.0177
	PO-HA-N₂	0.3305	0.1017		0	0		0.1013	0.0061		49.0215	2.0991		0.0001	0
	SO-IR-N₂	0.1942	0.0329	0.1052	0.5452	0.122	0.0472	0.0218	0.0023	0.0279	0.6043	0.1044	0.0127	0.0001	0	0.0576
	PO-IR-N₂	0.462	0.1295		1.6722	0.3376		0.3996	0.0911		6.2795	0.9055		0.0006	0.0002
		CO₂			EU			live %			total num
	Platform	M	S	P	M	S	P	M	S	P	M	S	P
Between electricity source	SO-HA-NH₄	1775.84	77.3031	0.0001	69.1375	3.0865	0.0011	0.4391	0.05	0.669	1596.25	80.2566	0.0384
	PO-HA-NH₄	596.034	91.5679		1.8649	0.7296		0.4102	0.0653		670	251.73
	SO-IR-NH₄	2019.53	23.9546	0.0046	85.7635	5.781	0.0002	0.3648	0.0355	0.4306	2967.44	240.907	0.4477
	PO-IR-NH₄	486.753	152.504		13.137	5.7737		0.4447	0.0324		768	68.3537
	SO-HA-N₂	1790.88	18.5053	0.0001	63.9758	1.2722	0.0008	0.521	0.0375	0.0851	2200	210.246	0.0012
	PO-HA-N₂	602.5	207.685		1.6758	0.4467		0.4947	0.0145		1677.5	760.14
	SO-IR-N₂	1947.83	102.588	0.0002	80.3773	0.2595	0.0003	0.4472	0.0368	0.0366	1310.44	452.23	0.0805
	PO-HA-N₂	602.5	207.685		1.6758	0.4467		0.4947	0.0145		1677.5	760.14

## Sheet: Between light source
		n-Butanol			Acetone			Carcon conversion			Electron conversion			Total energy conversion
	Platform	M	S	P	M	S	P	M	S	P	M	S	P	M	S	P
Between light source	SO-HA-NH₄	0.4972	0.0773	0.4612	0.9332	0.5131	0.1153	0.0618	0.0124	0.5592	1.7934	0.1995	0.6145	0.0001	0	0.0401
	SO-HA-N₂	0.5786	0.1012		1.9305	0.1128		0.0713	0.0173		1.6806	0.1818		0.0004	0.0001
	SO-IR-NH₄	0.913	0.0066	0.0011	1.2492	0.0145	0.0149	0.1101	0.0003	0.0004	3.5683	0.0451	0.0007	0.0002	0	0.0117
	SO-IR-N₂	0.1942	0.0329		0.5452	0.122		0.0218	0.0023		0.6043	0.1044		0.0001	0
	PO-HA-NH₄	0.3236	0.107	0.061	0	0	0.0011	0.1394	0.067	0.0452	43.9339	2.8402	0.0044	0.0001	0	0.0037
	PO-HA-N₂	0.6312	0.0351		1.2145	0.1836		0.4881	0.0855		9.9127	1.5153		0.0008	0
	PO-IR-NH₄	0.3305	0.1017	0.3757	0	0	0.0026	0.1013	0.0061	0.0438	49.0215	2.0991	0.0014	0.0001	0	0.059
	PO-HA-N₂	0.462	0.1295		1.6722	0.3376		0.3996	0.0911		6.2795	0.9055		0.0006	0.0002
		CO₂			EU			live %			total num
	Platform	M	S	P	M	S	P	M	S	P	M	S	P
Between light source	SO-HA-NH₄	1775.84	77.3031	0.0064	69.1375	3.0865	0.0697	0.4391	0.05	0.141	1596.25	80.2566	0.005
	SO-IR-NH₄	2019.53	23.9546		85.7635	5.781		0.3648	0.0355		2967.44	240.907
	SO-HA-N₂	1790.88	18.5053	0.1345	63.9758	1.2722	0.0031	0.521	0.0375	0.0719	2200	210.246	0.0872
	SO-IR-N₂	1947.83	102.588		80.3773	0.2595		0.4472	0.0368		1310.44	452.23
	PO-HA-NH₄	596.034	91.5679	0.3473	1.8649	0.7296	0.0798	0.4102	0.0653	0.5727	670	251.73	0.6483
	PO-IR-NH₄	486.753	152.504		13.137	5.7737		0.4447	0.0324		768	68.3537
	PO-HA-N₂	602.5	207.685	0.1063	1.6758	0.4467	0.0292	0.4947	0.0145	0.1998	1677.5	760.14	0.4994
	PO-HA-N₂	248.155	13.3554		15.32	4.6405		0.552	0.0458		2022.56	276.22
