# Supplementary material for: n-Butanol production by Rhodopseudomonas palustris TIE-1
Source: Commun Biol. 2021 Nov 3;4:1257. doi: 10.1038/s42003-021-02781-z (PMC8566592; doi:10.1038/s42003-021-02781-z)
Supplement: Supplementary file 5 — Supplementary Data 3 - effective size [file 42003_2021_2781_MOESM5_ESM.xlsx]

## Sheet: Mutant EC
		Ac-NH₄⁺	Ac-N₂	3Hy-NH₄⁺	3Hy-N₂	H₂-NH₄⁺	H₂-N₂	Fe(II)-NH₄⁺	Fe(II)-N₂
3-gene	WT	n.a.	n.a.	n.a.	n.a.	n.a.	n.a.	n.a.	n.a.
	Nif	6.738	9.999	6.036	6.608	1.62	2.072	10.959	11.589
	Gly	44.844	6.09	2.945	5.773	5.784	15.872	9.16	8.224
	Phb	29.497	4.926	1.592	7.491	5.952	16.37	9.16	8.149
5-gene	WT	n.a.	n.a.	n.a.	n.a.	n.a.	n.a.	n.a.	n.a.
	Nif	4.251	6.608	18.319	5.557	0.397	5.295	1.599	10.039
	Gly	6.17	4.579	21.41	22.69	5.88	35.285	5.27	11.449

## Sheet: Mutant Acetone 
		Ac-NH₄⁺	Ac-N₂	3Hy-NH₄⁺	3Hy-N₂	H₂-NH₄⁺	H₂-N₂	Fe(II)-NH₄⁺	Fe(II)-N₂
3-gene	WT	n.a.	n.a.	n.a.	n.a.	n.a.	n.a.	n.a.	n.a.
	Nif	4.464	n.a.	1.553	13.737	n.a.	n.a.	3.744	6.043
	Gly	15.845	15.503	4.963	23.375	n.a.	7.126	2.905	5.06
	Phb	16.016	14.271	6.238	2.629	4.18	3.452	10.447	12.078
5-gene	WT	n.a.	n.a.	n.a.	n.a.	n.a.	n.a.	n.a.	n.a.
	Nif	n.a.	7.67	5.002	51.871	n.a.	n.a.	7.195	8.835
	Gly	6.242	6.238	11.539	0.142	14.824	25.329	9.463	9.515

## Sheet: Mutant CO₂
		Ac-NH₄⁺	Ac-N₂	3Hy-NH₄⁺	3Hy-N₂	H₂-NH₄⁺	H₂-N₂	Fe(II)-NH₄⁺	Fe(II)-N₂
3-gene	WT	n.a.	n.a.	n.a.	n.a.	n.a.	n.a.	n.a.	n.a.
	Nif	1.218	4.55	29.386	1.154	3.368	4.465	5.572	6.259
	Gly	25.85	1.909	20.263	1.61	8.692	1.437	6.108	6.68
	Phb	2.632	5.251	18.592	1.164	2.09	4.426	1.412	4.844
5-gene	WT	n.a.	n.a.	n.a.	n.a.	n.a.	n.a.	n.a.	n.a.
	Nif	12.808	13.95	7.715	13.338	6.977	4.728	2.344	1.983
	Gly	7.456	4.46	2.894	15.995	12.664	4.421	10.065	8.865

## Sheet: Mutant CC
		Ac-NH₄⁺	Ac-N₂	3Hy-NH₄⁺	3Hy-N₂	H₂-NH₄⁺	H₂-N₂	Fe(II)-NH₄⁺	Fe(II)-N₂
3-gene	WT	n.a.	n.a.	n.a.	n.a.	n.a.	n.a.	n.a.	n.a.
	Nif	6.738	9.999	6.058	6.608	5.907	10.507	4.82	6.128
	Gly	44.844	6.09	3.338	5.773	1.661	6.781	22.815	17.488
	Phb	29.497	4.926	1.34	7.491	6.345	7.333	22.815	0.438
5-gene	WT	n.a.	n.a.	n.a.	n.a.	n.a.	n.a.	n.a.	n.a.
	Nif	6.241	6.608	18.319	5.557	0.782	2.494	6.911	1.884
	Gly	6.17	4.579	21.41	22.69	9.663	42.714	8.245	6.231

## Sheet: Conditions Butanol
			WT-3	WT-5	Nif-3	Nif-5	Gly-3	Gly-5	Phb-3
NH4+	Ac + CO₂	Ac + CO₂	n.a.	n.a.	n.a.	n.a.	n.a.	n.a.	n.a.
		3Hy + CO₂	5.54	4.365	4.323	1.373	40.1	n.a.	0.072
		H₂ + CO₂	2.973	1.696	1.354	0.552	5.116	n.a.	8.957
		Fe(II) + CO₂	42.465	5.119	12.415	4.727	7.752	n.a.	75.401
	3Hy + CO₂	3Hy + CO₂	n.a.	n.a.	n.a.	n.a.	n.a.	n.a.	n.a.
		H₂ + CO₂	0.191	0.649	4.67	2.623	29.179	n.a.	6.797
		Fe(II) + CO₂	7.063	43.805	26.259	7.203	57.034	n.a.	14.385
	H₂ + CO₂	H₂ + CO₂	n.a.	n.a.	n.a.	n.a.	n.a.	n.a.	n.a.
		Fe(II) + CO₂	4.284	4.992	6.774	36.746	11.633	n.a.	3.822
N2	Ac + CO₂	Ac + CO₂	n.a.	n.a.	n.a.	n.a.	n.a.	n.a.	n.a.
		3Hy + CO₂	1.207	9.107	2.234	1.927	6.976	15.188	1.81
		H₂ + CO₂	2.008	5.502	3.678	0.994	3.06	18.652	2.708
		Fe(II) + CO₂	6.831	6.83	8.011	10.772	5.376	n.a.	14.164
	3Hy + CO₂	3Hy + CO₂	n.a.	n.a.	n.a.	n.a.	n.a.	n.a.	n.a.
		H₂ + CO₂	0.215	5.927	1.129	1.176	6.242	9.427	3.412
		Fe(II) + CO₂	7.857	29.833	9.501	4.783	9.449	15.188	8.282
	H₂ + CO₂	H₂ + CO₂	n.a.	n.a.	n.a.	n.a.	n.a.	n.a.	n.a.
		Fe(II) + CO₂	48.331	26.215	12.734	9.532	34.225	18.652	8.085

## Sheet: Conditions CO₂
			WT-3	WT-5	Nif-3	Nif-5	Gly-3	Gly-5	Phb-3
NH4+	Ac + CO₂	Ac + CO₂	n.a.	n.a.	n.a.	n.a.	n.a.	n.a.	n.a.
		3Hy + CO₂	25.512	9.576	6.154	1.889	31.989	26.785	5.13
		H₂ + CO₂	13.842	16.72	6.571	16.288	47.58	56.475	9.299
		Fe(II) + CO₂	16.095	18.502	16.146	10.488	102.886	59.872	6.882
	3Hy + CO₂	3Hy + CO₂	n.a.	n.a.	n.a.	n.a.	n.a.	n.a.	n.a.
		H₂ + CO₂	6.127	14.764	4.997	10.483	9.687	6.075	38.942
		Fe(II) + CO₂	5.933	16.502	14.851	6.137	22.141	13.567	4.634
	H₂ + CO₂	H₂ + CO₂	n.a.	n.a.	n.a.	n.a.	n.a.	n.a.	n.a.
		Fe(II) + CO₂	1.435	3.901	6.608	5.419	10.628	16.896	1.353
N2	Ac + CO₂	Ac + CO₂	n.a.	n.a.	n.a.	n.a.	n.a.	n.a.	n.a.
		3Hy + CO₂	3.759	10.729	0.346	0.858	11.721	3.058	12.648
		H₂ + CO₂	11.51	19.077	14.8	6.551	19.418	23.391	16.397
		Fe(II) + CO₂	13.12	16.193	25.387	1.794	20.212	21.11	20.29
	3Hy + CO₂	3Hy + CO₂	n.a.	n.a.	n.a.	n.a.	n.a.	n.a.	n.a.
		H₂ + CO₂	11.294	32.464	11.142	8.801	11.22	28.107	10.717
		Fe(II) + CO₂	13.487	18.707	22.425	2.553	8.562	31.676	16.491
	H₂ + CO₂	H₂ + CO₂	n.a.	n.a.	n.a.	n.a.	n.a.	n.a.	n.a.
		Fe(II) + CO₂	2.232	10.375	19.777	3.162	5.367	8.926	5.777

## Sheet: Conditions Acetone
			WT-3	WT-5	Nif-3	Nif-5	Gly-3	Gly-5	Phb-3
NH4+	Ac + CO₂	Ac + CO₂	n.a.	n.a.	n.a.	n.a.	n.a.	n.a.	n.a.
		3Hy + CO₂	36.199	40.65	32.353	9.781	22.872	37.284	7.801
		H₂ + CO₂	n.a.	n.a.	4.464	n.a.	15.845	4.83	15.233
		Fe(II) + CO₂	10.447	7.195	3.844	n.a.	13.191	3.276	16.016
	3Hy + CO₂	3Hy + CO₂	n.a.	n.a.	n.a.	n.a.	n.a.	n.a.	n.a.
		H₂ + CO₂	36.199	40.65	96.742	9.781	30.254	64.171	8.603
		Fe(II) + CO₂	35.826	40.316	94.712	9.781	29.322	60.469	8.635
	H₂ + CO₂	H₂ + CO₂	n.a.	n.a.	n.a.	n.a.	n.a.	n.a.	n.a.
		Fe(II) + CO₂	10.447	7.195	14.496	n.a.	4.637	6.012	4.18
N2	Ac + CO₂	Ac + CO₂	n.a.	n.a.	n.a.	n.a.	n.a.	n.a.	n.a.
		3Hy + CO₂	21.501	78.779	12.235	18.203	37.312	5.31	5.163
		H₂ + CO₂	n.a.	7.67	n.a.	n.a.	14.92	5.697	13.01
		Fe(II) + CO₂	12.078	2.458	11.175	n.a.	13.999	2.233	14.271
	3Hy + CO₂	3Hy + CO₂	n.a.	n.a.	n.a.	n.a.	n.a.	n.a.	n.a.
		H₂ + CO₂	21.501	80.072	12.235	18.203	56.171	5.501	6.353
		Fe(II) + CO₂	21.313	79.403	11.319	18.203	55.249	5.393	6.43
	H₂ + CO₂	H₂ + CO₂	n.a.	n.a.	n.a.	n.a.	n.a.	n.a.	n.a.
		Fe(II) + CO₂	12.078	8.835	11.175	n.a.	3.46	6.899	3.452

## Sheet: Conditions EC
			WT-3	WT-5	Nif-3	Nif-5	Gly-3	Gly-5	Phb-3
NH4+	Ac + CO₂	Ac + CO₂	n.a.	n.a.	n.a.	n.a.	n.a.	n.a.	n.a.
		3Hy + CO₂	41.738	3.629	4.998	3.422	8.068	n.a.	66.792
		H₂ + CO₂	5.987	5.674	8.51	17.516	11.887	n.a.	2.294
		Fe(II) + CO₂	9.022	5.253	27.07	12.334	7.745	n.a.	131.835
	3Hy + CO₂	3Hy + CO₂	n.a.	n.a.	n.a.	n.a.	n.a.	n.a.	n.a.
		H₂ + CO₂	6.461	5.798	9.021	65.079	11.388	n.a.	3.669
		Fe(II) + CO₂	9.148	5.263	27.214	12.594	1308.94	n.a.	17.374
	H₂ + CO₂	H₂ + CO₂	n.a.	n.a.	n.a.	n.a.	n.a.	n.a.	n.a.
		Fe(II) + CO₂	7.173	4.768	23.762	11.114	12.414	n.a.	3.953
N2	Ac + CO₂	Ac + CO₂	n.a.	n.a.	n.a.	n.a.	n.a.	n.a.	n.a.
		3Hy + CO₂	4.575	1.258	9.848	5.691	2.092	14.929	10.836
		H₂ + CO₂	16.104	29.785	0.172	1.787	22.225	17.154	5.008
		Fe(II) + CO₂	8.11	11.321	15.334	12.495	8.678	n.a.	2.635
	3Hy + CO₂	3Hy + CO₂	n.a.	n.a.	n.a.	n.a.	n.a.	n.a.	n.a.
		H₂ + CO₂	17.189	38.062	16.844	13.043	23.75	16.024	7.538
		Fe(II) + CO₂	8.185	11.359	16.068	12.83	8.211	14.929	4.716
	H₂ + CO₂	H₂ + CO₂	n.a.	n.a.	n.a.	n.a.	n.a.	n.a.	n.a.
		Fe(II) + CO₂	6.67	9.979	15.344	12.394	26.802	17.154	1.251

## Sheet: Conditions CC
			WT-3	WT-5	Nif-3	Nif-5	Gly-3	Gly-5	Phb-3
NH4+	Ac + CO₂	Ac + CO₂	n.a.	n.a.	n.a.	n.a.	n.a.	n.a.	n.a.
		3Hy + CO₂	22.224	1.3	2.143	0.325	39.669	n.a.	16.019
		H₂ + CO₂	5.574	8.502	7.12	5.803	8.118	n.a.	1.033
		Fe(II) + CO₂	4.942	0.137	6.281	4.613	7.745	n.a.	131.835
	3Hy + CO₂	3Hy + CO₂	n.a.	n.a.	n.a.	n.a.	n.a.	n.a.	n.a.
		H₂ + CO₂	7.444	8.375	6.232	14.374	7.576	n.a.	2.483
		Fe(II) + CO₂	12.387	1.914	4.136	12.84	1308.94	n.a.	17.374
	H₂ + CO₂	H₂ + CO₂	n.a.	n.a.	n.a.	n.a.	n.a.	n.a.	n.a.
		Fe(II) + CO₂	6.056	8.587	7.705	40.345	8.224	n.a.	4.024
N2	Ac + CO₂	Ac + CO₂	n.a.	n.a.	n.a.	n.a.	n.a.	n.a.	n.a.
		3Hy + CO₂	0.256	5	7.928	2.655	3.922	14.929	5.172
		H₂ + CO₂	7.029	45.09	10.879	2.458	5.718	9.336	2.863
		Fe(II) + CO₂	1.436	3.297	9.442	4.639	8.678	n.a.	4.521
	3Hy + CO₂	3Hy + CO₂	n.a.	n.a.	n.a.	n.a.	n.a.	n.a.	n.a.
		H₂ + CO₂	7.009	81.368	24.683	0.043	4.842	8.166	5.614
		Fe(II) + CO₂	1.285	0.832	4.695	2.929	8.211	14.929	5.225
	H₂ + CO₂	H₂ + CO₂	n.a.	n.a.	n.a.	n.a.	n.a.	n.a.	n.a.
		Fe(II) + CO₂	6.92	21.777	27.136	2.534	6.476	9.336	3.665

## Sheet: Mutant Butanol
		Ac-NH₄⁺	Ac-N₂	3Hy-NH₄⁺	3Hy-N₂	H₂-NH₄⁺	H₂-N₂	Fe(II)-NH₄⁺	Fe(II)-N₂
3-gene	WT	n.a.	n.a.	n.a.	n.a.	n.a.	n.a.	n.a.	n.a.
	Nif	2.99	1.125	11.841	1.603	2.501	4.248	9.837	14.957
	Gly	57.742	7.298	1.18	5.199	4.374	58.935	9.251	11.997
	Phb	46.542	6.941	4.526	7.506	4.602	51.584	9.251	11.997
5-gene	WT	n.a.	n.a.	n.a.	n.a.	n.a.	n.a.	n.a.	n.a.
	Nif	3.473	6.39	4.558	2.029	4.097	1.985	9.761	6.794
	Gly	6.568	8.48	56.019	21.966	5.84	26.697	14.807	10.923
